# Supplementary material for: The Prognostic Value of the Lymph Node in Oesophageal Adenocarcinoma; Incorporating Clinicopathological and Immunological Profiling
Source: Cancers (Basel). 2021 Aug 9;13(16):4005. doi: 10.3390/cancers13164005 (PMC8391676; doi:10.3390/cancers13164005)
Supplement: Supplementary file 1 [file cancers-13-04005-s001.zip]

Archive with 1 entries (1 files):
- cancers-1251851-supplementary.pdf
